# Supplementary material for: Familial Occurrence of Adult Granulosa Cell Tumors: Analysis of Whole-Genome Germline Variants
Source: Cancers (Basel). 2021 May 18;13(10):2430. doi: 10.3390/cancers13102430 (PMC8157239; doi:10.3390/cancers13102430)
Supplement: Supplementary file 1 [file cancers-13-02430-s001.zip › Supplemental Table 2.xlsx]

## Sheet: 8 samples
Id1	Id2	IBD0.cM	IBD1.cM	IBD2.cM	EstDegree
GERMLINB1	GERMLINB2	0.0731849479618738	NA	NA	1
GERMLINC1	GERMLINC2	0.552797419048683	NA	NA	2
GERMLIND1	GERMLIND2	0.924108429435641	NA	NA	5
GERMLINA2	GERMLINA1	0.925412472257798	NA	NA	5
GERMLINA2	GERMLINC1	0.995111098793294	NA	NA	9
GERMLINB1	GERMLINC1	0.99707276475166	NA	NA	9
GERMLINC2	GERMLIND2	0.997009167793124	NA	NA	9
GERMLINB1	GERMLINC2	0.99797266032482	NA	NA	10
GERMLINA2	GERMLIND1	0.998245675141616	NA	NA	10
GERMLINB1	GERMLIND2	0.997298071947631	NA	NA	10
GERMLINB2	GERMLINA1	0.998177303549644	NA	NA	10
GERMLIND1	GERMLINA1	0.99790281440608	NA	NA	10
GERMLIND2	GERMLINA1	0.998137995432481	NA	NA	10
GERMLINA2	GERMLINB2	0.999049260672099	NA	NA	11
GERMLINB2	GERMLINC1	0.998726478028319	NA	NA	11
GERMLINB2	GERMLINC2	0.998658773761644	NA	NA	11
GERMLINA2	GERMLIND2	0.998786898357309	NA	NA	11
GERMLINC1	GERMLIND2	0.999021100890801	NA	NA	11
GERMLINB1	GERMLINA1	0.999142323254563	NA	NA	11
GERMLINC1	GERMLINA1	0.998842119690208	NA	NA	11

## Sheet: 33 samples
Id1	Id2	IBD0.cM	IBD1.cM	IBD2.cM	EstDegree
GERMLINB1	GERMLINB2	0.068957683870154	NA	NA	1
GERMLINC1	GERMLINC2	0.55494853130633	NA	NA	2
GERMLIND1	GERMLIND2	0.92328974419586	NA	NA	5
GERMLINA2	GERMLINA1	0.922880468912905	NA	NA	5
GCPA019	GCPA005B1	0.988808708198097	NA	NA	7
GCPA046B1	GCPA053S1	0.987747984215663	NA	NA	7
GCPA005B1	GCPA022B1	0.990745633633033	NA	NA	8
GCPA002S1	GCPA023B1	0.990016061978908	NA	NA	8
GCPA005B1	GCPA024B1	0.993935635952194	NA	NA	8
GCPA005B1	GCPA031B1	0.993860776341311	NA	NA	8
GCPA023B1	GCPA032B1	0.992588630094514	NA	NA	8
GCPA032B1	GCPA046B1	0.99213154993861	NA	NA	8
GCPA022B1	GCPA058S1	0.994428725885367	NA	NA	8
GCPA005B1	GCPA059S1	0.991260537889949	NA	NA	8
GCPA023B1	GCPA061S1	0.994274169601922	NA	NA	8
GCPA024B1	GCPA065S1	0.994047497583159	NA	NA	8
GCPA016B1	GERMLINB1	0.994201472337419	NA	NA	8
GCPA058S1	GERMLINB1	0.993334416493032	NA	NA	8
GCPA016B1	GERMLINB2	0.991622973616943	NA	NA	8
GERMLINA2	GERMLINC1	0.992657149549369	NA	NA	8
GCPA051B1	GERMLINC1	0.994112873517187	NA	NA	8
GCPA019	GERMLINC2	0.993475115620117	NA	NA	8
GCPA032B1	GERMLIND2	0.994395189988204	NA	NA	8
GCPA019	GCPA006B1	0.996979747457015	NA	NA	9
GCPA005B1	GCPA006B1	0.996000930723141	NA	NA	9
GCPA005B1	GCPA008B1	0.997005918284185	NA	NA	9
GCPA002S1	GCPA011B1	0.995836560536738	NA	NA	9
GCPA019	GCPA016B1	0.997067772826447	NA	NA	9
GCPA005B1	GCPA016B1	0.996632397270234	NA	NA	9
GCPA006B1	GCPA016B1	0.997001251469126	NA	NA	9
GCPA008B1	GCPA021B2	0.996315085458073	NA	NA	9
GCPA006B1	GCPA022B1	0.995155991883527	NA	NA	9
GCPA005B1	GCPA023B1	0.996638527774587	NA	NA	9
GCPA006B1	GCPA023B1	0.996433688516545	NA	NA	9
GCPA021B2	GCPA023B1	0.996072078950807	NA	NA	9
GCPA019	GCPA024B1	0.995460075923141	NA	NA	9
GCPA008B1	GCPA024B1	0.997004869647497	NA	NA	9
GCPA021B2	GCPA024B1	0.99686716004084	NA	NA	9
GCPA022B1	GCPA024B1	0.994524917485463	NA	NA	9
GCPA023B1	GCPA024B1	0.996770296421876	NA	NA	9
GCPA002S1	GCPA031B1	0.996809728936057	NA	NA	9
GCPA006B1	GCPA031B1	0.997232069487648	NA	NA	9
GCPA016B1	GCPA031B1	0.995129773721153	NA	NA	9
GCPA023B1	GCPA031B1	0.995800306408768	NA	NA	9
GCPA005B1	GCPA032B1	0.996399472568957	NA	NA	9
GCPA016B1	GCPA032B1	0.996409178384889	NA	NA	9
GCPA021B2	GCPA032B1	0.996016002597314	NA	NA	9
GCPA019	GERMLINA2	0.996616596917048	NA	NA	9
GCPA002S1	GERMLINA2	0.996896048899093	NA	NA	9
GCPA005B1	GERMLINA2	0.997170238765517	NA	NA	9
GCPA021B2	GERMLINA2	0.994939074043434	NA	NA	9
GCPA019	GCPA044B1	0.995558243556584	NA	NA	9
GCPA022B1	GCPA044B1	0.997041890936497	NA	NA	9
GCPA024B1	GCPA044B1	0.996571868122951	NA	NA	9
GCPA011B1	GCPA046B1	0.99704820502131	NA	NA	9
GCPA016B1	GCPA046B1	0.996858183533766	NA	NA	9
GCPA021B2	GCPA046B1	0.997128170911584	NA	NA	9
GERMLINA2	GCPA046B1	0.99617559237213	NA	NA	9
GCPA005B1	GCPA049B1	0.99620765999745	NA	NA	9
GCPA021B2	GCPA049B1	0.997127832992965	NA	NA	9
GCPA023B1	GCPA049B1	0.99599258043556	NA	NA	9
GCPA019	GCPA050S1	0.996183324449088	NA	NA	9
GCPA021B2	GCPA050S1	0.996992787658267	NA	NA	9
GCPA024B1	GCPA050S1	0.997196442198172	NA	NA	9
GCPA031B1	GCPA050S1	0.997222797991608	NA	NA	9
GERMLINA2	GCPA050S1	0.996746258414429	NA	NA	9
GCPA019	GCPA051B1	0.996047569803195	NA	NA	9
GCPA005B1	GCPA051B1	0.996119009229738	NA	NA	9
GCPA021B2	GCPA051B1	0.996926559964377	NA	NA	9
GCPA022B1	GCPA051B1	0.996996102431831	NA	NA	9
GCPA024B1	GCPA051B1	0.995493560492022	NA	NA	9
GCPA032B1	GCPA051B1	0.996422972998058	NA	NA	9
GCPA006B1	GCPA052B1	0.9951600895057	NA	NA	9
GCPA011B1	GCPA052B1	0.997091702617292	NA	NA	9
GCPA031B1	GCPA052B1	0.995882505160856	NA	NA	9
GCPA050S1	GCPA052B1	0.99599878538202	NA	NA	9
GCPA051B1	GCPA052B1	0.997085175059272	NA	NA	9
GCPA002S1	GCPA053S1	0.9966027684642	NA	NA	9
GCPA032B1	GCPA053S1	0.996005992981211	NA	NA	9
GCPA022B1	GCPA055B1	0.996045785182914	NA	NA	9
GCPA024B1	GCPA055B1	0.996225261148705	NA	NA	9
GCPA046B1	GCPA055B1	0.995153691669528	NA	NA	9
GCPA051B1	GCPA055B1	0.997081889702416	NA	NA	9
GCPA002S1	GCPA057S1	0.994759168888517	NA	NA	9
GCPA044B1	GCPA057S1	0.99512587216446	NA	NA	9
GCPA049B1	GCPA057S1	0.997118438475513	NA	NA	9
GCPA050S1	GCPA057S1	0.995336103212889	NA	NA	9
GCPA055B1	GCPA057S1	0.996266728885161	NA	NA	9
GCPA005B1	GCPA058S1	0.996148117817084	NA	NA	9
GCPA016B1	GCPA058S1	0.996111119913022	NA	NA	9
GCPA031B1	GCPA058S1	0.995618609589272	NA	NA	9
GCPA044B1	GCPA058S1	0.996154190024089	NA	NA	9
GCPA049B1	GCPA058S1	0.995472551257341	NA	NA	9
GCPA021B2	GCPA059S1	0.99709901584828	NA	NA	9
GCPA049B1	GCPA059S1	0.996923058452764	NA	NA	9
GCPA050S1	GCPA059S1	0.996283567873955	NA	NA	9
GCPA052B1	GCPA059S1	0.996896700391269	NA	NA	9
GCPA053S1	GCPA059S1	0.995392423147345	NA	NA	9
GCPA005B1	GCPA060S1	0.996653213071514	NA	NA	9
GCPA011B1	GCPA060S1	0.995316231610644	NA	NA	9
GCPA021B2	GCPA060S1	0.995102144278779	NA	NA	9
GCPA022B1	GCPA060S1	0.996572617510204	NA	NA	9
GCPA032B1	GCPA060S1	0.996886519295921	NA	NA	9
GERMLINA2	GCPA060S1	0.997059479337961	NA	NA	9
GCPA044B1	GCPA060S1	0.995400045533098	NA	NA	9
GCPA046B1	GCPA060S1	0.996655236017018	NA	NA	9
GCPA059S1	GCPA060S1	0.997025346734963	NA	NA	9
GCPA005B1	GCPA061S1	0.997237201016086	NA	NA	9
GCPA008B1	GCPA061S1	0.997183713892111	NA	NA	9
GCPA024B1	GCPA061S1	0.99662138724402	NA	NA	9
GCPA031B1	GCPA061S1	0.997102818702405	NA	NA	9
GCPA032B1	GCPA061S1	0.99715551351119	NA	NA	9
GCPA055B1	GCPA061S1	0.996647182565574	NA	NA	9
GCPA002S1	GCPA065S1	0.996972612365722	NA	NA	9
GCPA005B1	GCPA065S1	0.995450683124146	NA	NA	9
GCPA006B1	GCPA065S1	0.997105872140789	NA	NA	9
GCPA021B2	GCPA065S1	0.996823139319049	NA	NA	9
GCPA023B1	GCPA065S1	0.995453574506688	NA	NA	9
GERMLINA2	GCPA065S1	0.996853895441165	NA	NA	9
GCPA044B1	GCPA065S1	0.995967179426263	NA	NA	9
GCPA053S1	GCPA065S1	0.995117039618718	NA	NA	9
GCPA060S1	GCPA065S1	0.995989540240101	NA	NA	9
GCPA019	GERMLINB1	0.997093073851394	NA	NA	9
GCPA005B1	GERMLINB1	0.996570342052943	NA	NA	9
GCPA031B1	GERMLINB1	0.995628131763198	NA	NA	9
GCPA032B1	GERMLINB1	0.99716191355039	NA	NA	9
GCPA046B1	GERMLINB1	0.996226073145046	NA	NA	9
GCPA051B1	GERMLINB1	0.99706151029919	NA	NA	9
GCPA065S1	GERMLINB1	0.997189027088699	NA	NA	9
GCPA019	GERMLINB2	0.997064552908185	NA	NA	9
GCPA002S1	GERMLINB2	0.997155279571306	NA	NA	9
GCPA058S1	GERMLINB2	0.997041825997774	NA	NA	9
GCPA065S1	GERMLINB2	0.996727601706737	NA	NA	9
GCPA019	GERMLINC1	0.996650361856024	NA	NA	9
GCPA005B1	GERMLINC1	0.994927957942733	NA	NA	9
GCPA008B1	GERMLINC1	0.996692870000677	NA	NA	9
GCPA021B2	GERMLINC1	0.997046174616363	NA	NA	9
GCPA023B1	GERMLINC1	0.996776260553788	NA	NA	9
GCPA024B1	GERMLINC1	0.996194072690549	NA	NA	9
GCPA044B1	GERMLINC1	0.994512545230063	NA	NA	9
GCPA049B1	GERMLINC1	0.996840681616613	NA	NA	9
GCPA050S1	GERMLINC1	0.99579488294718	NA	NA	9
GCPA053S1	GERMLINC1	0.996084890014783	NA	NA	9
GCPA057S1	GERMLINC1	0.996988191881082	NA	NA	9
GCPA060S1	GERMLINC1	0.996914046382166	NA	NA	9
GCPA061S1	GERMLINC1	0.996617033794356	NA	NA	9
GERMLINB1	GERMLINC1	0.997221422647494	NA	NA	9
GCPA002S1	GERMLINC2	0.996950372619734	NA	NA	9
GCPA006B1	GERMLINC2	0.995261817631535	NA	NA	9
GCPA021B2	GERMLINC2	0.997194788911889	NA	NA	9
GCPA022B1	GERMLINC2	0.996341043354289	NA	NA	9
GCPA046B1	GERMLINC2	0.997087931604567	NA	NA	9
GCPA053S1	GERMLINC2	0.996600626133248	NA	NA	9
GCPA055B1	GERMLINC2	0.996549625299998	NA	NA	9
GCPA065S1	GERMLINC2	0.997001505941508	NA	NA	9
GCPA053S1	GERMLIND1	0.997158940144535	NA	NA	9
GCPA006B1	GERMLIND2	0.996121803977062	NA	NA	9
GCPA011B1	GERMLIND2	0.997115523493214	NA	NA	9
GCPA065S1	GERMLIND2	0.996038908638515	NA	NA	9
GERMLINC2	GERMLIND2	0.997009166728719	NA	NA	9
GCPA005B1	GPCA013B1	0.996452462804709	NA	NA	9
GCPA011B1	GPCA013B1	0.996767224010137	NA	NA	9
GCPA021B2	GPCA013B1	0.995710350238205	NA	NA	9
GCPA022B1	GPCA013B1	0.996884293337251	NA	NA	9
GCPA024B1	GPCA013B1	0.996670771638981	NA	NA	9
GCPA044B1	GPCA013B1	0.997040548308078	NA	NA	9
GCPA049B1	GPCA013B1	0.99661424473097	NA	NA	9
GCPA050S1	GPCA013B1	0.994781831732672	NA	NA	9
GCPA053S1	GPCA013B1	0.994679856179404	NA	NA	9
GCPA059S1	GPCA013B1	0.99601030352951	NA	NA	9
GERMLINB2	GPCA013B1	0.997173987330373	NA	NA	9
GERMLINC2	GPCA013B1	0.99628773011305	NA	NA	9
GCPA053S1	GPCA030B1	0.996496659445802	NA	NA	9
GERMLINC2	GPCA030B1	0.996895738243575	NA	NA	9
GCPA008B1	GERMLINA1	0.996766856157634	NA	NA	9
GCPA031B1	GERMLINA1	0.996200705391501	NA	NA	9
GCPA032B1	GERMLINA1	0.996664326238825	NA	NA	9
GCPA051B1	GERMLINA1	0.996226684029864	NA	NA	9
GCPA065S1	GERMLINA1	0.995478900400856	NA	NA	9
GCPA019	GCPA008B1	0.998044173353077	NA	NA	10
GCPA006B1	GCPA008B1	0.997678881383032	NA	NA	10
GCPA019	GCPA011B1	0.998253667782033	NA	NA	10
GCPA011B1	GCPA021B2	0.997948598066607	NA	NA	10
GCPA016B1	GCPA022B1	0.997789210322882	NA	NA	10
GCPA019	GCPA023B1	0.997428161631836	NA	NA	10
GCPA022B1	GCPA023B1	0.998130240305451	NA	NA	10
GCPA006B1	GCPA024B1	0.997428400766108	NA	NA	10
GCPA011B1	GCPA024B1	0.998595529535321	NA	NA	10
GCPA008B1	GCPA031B1	0.99819599336094	NA	NA	10
GCPA002S1	GCPA032B1	0.997693863514997	NA	NA	10
GCPA006B1	GCPA032B1	0.998222130665981	NA	NA	10
GCPA008B1	GCPA032B1	0.998266662154535	NA	NA	10
GCPA031B1	GCPA032B1	0.997264255422648	NA	NA	10
GCPA022B1	GERMLINA2	0.997413120896868	NA	NA	10
GCPA032B1	GERMLINA2	0.997921770864429	NA	NA	10
GCPA002S1	GCPA044B1	0.997909742242994	NA	NA	10
GCPA005B1	GCPA044B1	0.998005590261346	NA	NA	10
GCPA008B1	GCPA044B1	0.997387570180218	NA	NA	10
GCPA016B1	GCPA044B1	0.998103403394065	NA	NA	10
GCPA021B2	GCPA044B1	0.997863232238965	NA	NA	10
GCPA019	GCPA046B1	0.998224601795702	NA	NA	10
GCPA002S1	GCPA046B1	0.998169635293255	NA	NA	10
GCPA005B1	GCPA046B1	0.997978980045068	NA	NA	10
GCPA008B1	GCPA046B1	0.998081676153246	NA	NA	10
GCPA022B1	GCPA046B1	0.998540017368116	NA	NA	10
GCPA023B1	GCPA046B1	0.998154646380522	NA	NA	10
GCPA044B1	GCPA046B1	0.998221283864048	NA	NA	10
GCPA017	GCPA048B1	0.998540531554878	NA	NA	10
GCPA008B1	GCPA049B1	0.997844103230582	NA	NA	10
GCPA011B1	GCPA049B1	0.99774041237274	NA	NA	10
GCPA016B1	GCPA049B1	0.998214083252539	NA	NA	10
GCPA031B1	GCPA049B1	0.998224823076853	NA	NA	10
GCPA044B1	GCPA049B1	0.997356406487897	NA	NA	10
GCPA046B1	GCPA049B1	0.997735457202595	NA	NA	10
GCPA005B1	GCPA050S1	0.997966129876655	NA	NA	10
GCPA006B1	GCPA050S1	0.997822899275811	NA	NA	10
GCPA022B1	GCPA050S1	0.997833841518837	NA	NA	10
GCPA023B1	GCPA050S1	0.998184292427958	NA	NA	10
GCPA031B1	GCPA051B1	0.998242580912948	NA	NA	10
GCPA044B1	GCPA051B1	0.997880724252134	NA	NA	10
GCPA046B1	GCPA051B1	0.998172143380371	NA	NA	10
GCPA050S1	GCPA051B1	0.998231394428924	NA	NA	10
GCPA019	GCPA052B1	0.997984849316393	NA	NA	10
GCPA002S1	GCPA052B1	0.998206451399464	NA	NA	10
GCPA005B1	GCPA052B1	0.997369999809915	NA	NA	10
GCPA024B1	GCPA052B1	0.998200463606543	NA	NA	10
GERMLINA2	GCPA052B1	0.997793301444474	NA	NA	10
GCPA046B1	GCPA052B1	0.997584135161541	NA	NA	10
GCPA049B1	GCPA052B1	0.998129559688755	NA	NA	10
GCPA005B1	GCPA053S1	0.998188046596095	NA	NA	10
GCPA006B1	GCPA053S1	0.998177704678	NA	NA	10
GCPA016B1	GCPA053S1	0.998056680472537	NA	NA	10
GCPA021B2	GCPA053S1	0.998101569984067	NA	NA	10
GCPA022B1	GCPA053S1	0.997287459036585	NA	NA	10
GCPA023B1	GCPA053S1	0.997284446096041	NA	NA	10
GCPA024B1	GCPA053S1	0.997817499631028	NA	NA	10
GCPA044B1	GCPA053S1	0.998175596863128	NA	NA	10
GCPA049B1	GCPA053S1	0.998117725592743	NA	NA	10
GCPA051B1	GCPA053S1	0.997308322697736	NA	NA	10
GCPA019	GCPA055B1	0.998250375273502	NA	NA	10
GCPA005B1	GCPA055B1	0.997527998696023	NA	NA	10
GCPA011B1	GCPA055B1	0.998218414376446	NA	NA	10
GCPA023B1	GCPA055B1	0.997238431515284	NA	NA	10
GCPA031B1	GCPA055B1	0.998431611185528	NA	NA	10
GCPA050S1	GCPA055B1	0.997929476536089	NA	NA	10
GCPA052B1	GCPA055B1	0.99811484692456	NA	NA	10
GCPA053S1	GCPA055B1	0.997774563209789	NA	NA	10
GCPA022B1	GCPA057S1	0.998206240967923	NA	NA	10
GCPA023B1	GCPA057S1	0.998054354533373	NA	NA	10
GCPA031B1	GCPA057S1	0.997359032434668	NA	NA	10
GERMLINA2	GCPA057S1	0.99734678032148	NA	NA	10
GCPA051B1	GCPA057S1	0.998082706107072	NA	NA	10
GCPA052B1	GCPA057S1	0.997777036779736	NA	NA	10
GCPA019	GCPA058S1	0.998388410159636	NA	NA	10
GCPA006B1	GCPA058S1	0.9980446080721	NA	NA	10
GCPA021B2	GCPA058S1	0.99787149386328	NA	NA	10
GCPA023B1	GCPA058S1	0.99809162542882	NA	NA	10
GCPA032B1	GCPA058S1	0.99770614929767	NA	NA	10
GERMLINA2	GCPA058S1	0.998185229089068	NA	NA	10
GCPA046B1	GCPA058S1	0.998137120703086	NA	NA	10
GCPA050S1	GCPA058S1	0.997588519128139	NA	NA	10
GCPA051B1	GCPA058S1	0.997363931383889	NA	NA	10
GCPA053S1	GCPA058S1	0.997326916702372	NA	NA	10
GCPA019	GCPA059S1	0.997338169758857	NA	NA	10
GCPA008B1	GCPA059S1	0.997930843478014	NA	NA	10
GCPA016B1	GCPA059S1	0.998532862614866	NA	NA	10
GCPA023B1	GCPA059S1	0.99827303653271	NA	NA	10
GCPA031B1	GCPA059S1	0.998177009931899	NA	NA	10
GERMLINA2	GCPA059S1	0.997377538391141	NA	NA	10
GCPA044B1	GCPA059S1	0.998134544293347	NA	NA	10
GCPA054B1	GCPA059S1	0.998572574067358	NA	NA	10
GCPA057S1	GCPA059S1	0.998220170133835	NA	NA	10
GCPA016B1	GCPA060S1	0.998075099237561	NA	NA	10
GCPA023B1	GCPA060S1	0.998540718602026	NA	NA	10
GCPA050S1	GCPA060S1	0.997632932631096	NA	NA	10
GCPA051B1	GCPA060S1	0.99801640855532	NA	NA	10
GCPA055B1	GCPA060S1	0.997478159657171	NA	NA	10
GCPA058S1	GCPA060S1	0.997891414575142	NA	NA	10
GCPA019	GCPA061S1	0.99784298661866	NA	NA	10
GCPA002S1	GCPA061S1	0.997778607321106	NA	NA	10
GCPA016B1	GCPA061S1	0.997785955985383	NA	NA	10
GCPA022B1	GCPA061S1	0.997345953291157	NA	NA	10
GCPA046B1	GCPA061S1	0.998142541347521	NA	NA	10
GCPA051B1	GCPA061S1	0.997246845853351	NA	NA	10
GCPA052B1	GCPA061S1	0.9982317702873	NA	NA	10
GCPA059S1	GCPA061S1	0.997735965774652	NA	NA	10
GCPA011B1	GCPA065S1	0.998076225228246	NA	NA	10
GCPA022B1	GCPA065S1	0.997759937638968	NA	NA	10
GCPA031B1	GCPA065S1	0.998078666755551	NA	NA	10
GCPA050S1	GCPA065S1	0.998167554598988	NA	NA	10
GCPA051B1	GCPA065S1	0.998258281998247	NA	NA	10
GCPA057S1	GCPA065S1	0.997904951065082	NA	NA	10
GCPA059S1	GCPA065S1	0.998046762973465	NA	NA	10
GCPA002S1	GERMLINB1	0.998415949806675	NA	NA	10
GCPA008B1	GERMLINB1	0.997280243459033	NA	NA	10
GCPA021B2	GERMLINB1	0.997557548879266	NA	NA	10
GCPA055B1	GERMLINB1	0.998110417425217	NA	NA	10
GCPA057S1	GERMLINB1	0.998140776908164	NA	NA	10
GCPA021B2	GERMLINB2	0.997765020544809	NA	NA	10
GCPA031B1	GERMLINB2	0.997802048348391	NA	NA	10
GCPA032B1	GERMLINB2	0.99763668307662	NA	NA	10
GCPA044B1	GERMLINB2	0.99793949023885	NA	NA	10
GCPA049B1	GERMLINB2	0.997997250436413	NA	NA	10
GCPA051B1	GERMLINB2	0.997494723700564	NA	NA	10
GCPA022B1	GERMLINC1	0.99807075742023	NA	NA	10
GCPA031B1	GERMLINC1	0.998101199873283	NA	NA	10
GCPA032B1	GERMLINC1	0.997276397762257	NA	NA	10
GCPA046B1	GERMLINC1	0.997525395156019	NA	NA	10
GCPA055B1	GERMLINC1	0.998117123062272	NA	NA	10
GCPA065S1	GERMLINC1	0.997266515129264	NA	NA	10
GERMLINB2	GERMLINC1	0.997854529593404	NA	NA	10
GCPA005B1	GERMLINC2	0.998108704903506	NA	NA	10
GCPA008B1	GERMLINC2	0.997799380522298	NA	NA	10
GCPA011B1	GERMLINC2	0.998028273130319	NA	NA	10
GCPA016B1	GERMLINC2	0.997555074160188	NA	NA	10
GCPA024B1	GERMLINC2	0.997345272995926	NA	NA	10
GCPA031B1	GERMLINC2	0.997568548693115	NA	NA	10
GCPA044B1	GERMLINC2	0.998202783388521	NA	NA	10
GCPA051B1	GERMLINC2	0.997444609920081	NA	NA	10
GCPA057S1	GERMLINC2	0.997865902774358	NA	NA	10
GCPA059S1	GERMLINC2	0.997541228362424	NA	NA	10
GCPA060S1	GERMLINC2	0.997335196991666	NA	NA	10
GCPA061S1	GERMLINC2	0.997694032927977	NA	NA	10
GERMLINB1	GERMLINC2	0.997644288474322	NA	NA	10
GCPA016B1	GERMLIND1	0.997809743212965	NA	NA	10
GCPA031B1	GERMLIND1	0.997961311253381	NA	NA	10
GERMLINA2	GERMLIND1	0.998171379181564	NA	NA	10
GCPA049B1	GERMLIND1	0.997431879641165	NA	NA	10
GCPA051B1	GERMLIND1	0.997897055136187	NA	NA	10
GCPA002S1	GERMLIND2	0.998034375672158	NA	NA	10
GCPA016B1	GERMLIND2	0.99817794905249	NA	NA	10
GCPA024B1	GERMLIND2	0.997956076061871	NA	NA	10
GCPA031B1	GERMLIND2	0.997278507978236	NA	NA	10
GERMLINA2	GERMLIND2	0.997859950628295	NA	NA	10
GCPA044B1	GERMLIND2	0.998211804666143	NA	NA	10
GCPA049B1	GERMLIND2	0.998116123425829	NA	NA	10
GCPA050S1	GERMLIND2	0.998124451273808	NA	NA	10
GCPA052B1	GERMLIND2	0.997781238143983	NA	NA	10
GCPA058S1	GERMLIND2	0.998215132612931	NA	NA	10
GCPA060S1	GERMLIND2	0.99814246851874	NA	NA	10
GERMLINB1	GERMLIND2	0.997295546956088	NA	NA	10
GERMLINC1	GERMLIND2	0.997317656544709	NA	NA	10
GCPA023B1	GPCA013B1	0.997247902109109	NA	NA	10
GCPA046B1	GPCA013B1	0.997857600116662	NA	NA	10
GCPA051B1	GPCA013B1	0.997987810581568	NA	NA	10
GCPA055B1	GPCA013B1	0.998016372203022	NA	NA	10
GCPA057S1	GPCA013B1	0.998193180515358	NA	NA	10
GCPA061S1	GPCA013B1	0.997687723305663	NA	NA	10
GCPA065S1	GPCA013B1	0.997840108463573	NA	NA	10
GERMLINB1	GPCA013B1	0.998155731988076	NA	NA	10
GERMLIND1	GPCA013B1	0.997895697076262	NA	NA	10
GCPA006B1	GPCA030B1	0.997923284885606	NA	NA	10
GCPA008B1	GPCA030B1	0.998200105167043	NA	NA	10
GCPA011B1	GPCA030B1	0.998128239227287	NA	NA	10
GCPA021B2	GPCA030B1	0.998228949059551	NA	NA	10
GCPA022B1	GPCA030B1	0.998077393371636	NA	NA	10
GCPA044B1	GPCA030B1	0.998211863823834	NA	NA	10
GCPA050S1	GPCA030B1	0.998121096616266	NA	NA	10
GCPA055B1	GPCA030B1	0.997655857083237	NA	NA	10
GCPA059S1	GPCA030B1	0.997892779848136	NA	NA	10
GERMLINB2	GPCA030B1	0.997374586854648	NA	NA	10
GERMLIND1	GPCA030B1	0.998257898189848	NA	NA	10
GCPA019	GERMLINA1	0.997903479819611	NA	NA	10
GCPA016B1	GERMLINA1	0.997291676369551	NA	NA	10
GCPA021B2	GERMLINA1	0.998148258500098	NA	NA	10
GCPA022B1	GERMLINA1	0.997981676753749	NA	NA	10
GCPA046B1	GERMLINA1	0.998226752701865	NA	NA	10
GCPA050S1	GERMLINA1	0.998271529830874	NA	NA	10
GCPA053S1	GERMLINA1	0.998171463973925	NA	NA	10
GCPA055B1	GERMLINA1	0.998020301957163	NA	NA	10
GCPA058S1	GERMLINA1	0.997849627551485	NA	NA	10
GCPA061S1	GERMLINA1	0.997931952614633	NA	NA	10
GERMLIND1	GERMLINA1	0.997902764690704	NA	NA	10
GERMLIND2	GERMLINA1	0.998135717054971	NA	NA	10
GPCA030B1	GERMLINA1	0.998131477455322	NA	NA	10
GCPA002S1	GCPA006B1	0.999078513104018	NA	NA	11
GCPA002S1	GCPA008B1	0.999061097724396	NA	NA	11
GCPA006B1	GCPA011B1	0.998956192515341	NA	NA	11
GCPA002S1	GCPA016B1	0.998676304362127	NA	NA	11
GCPA008B1	GCPA016B1	0.999148078787312	NA	NA	11
GCPA019	GCPA021B2	0.999141340433505	NA	NA	11
GCPA002S1	GCPA021B2	0.999127353435566	NA	NA	11
GCPA006B1	GCPA021B2	0.998931476175682	NA	NA	11
GCPA016B1	GCPA021B2	0.999094349555992	NA	NA	11
GCPA019	GCPA022B1	0.999100816230611	NA	NA	11
GCPA011B1	GCPA022B1	0.999084627609527	NA	NA	11
GCPA021B2	GCPA022B1	0.999095884515831	NA	NA	11
GCPA008B1	GCPA023B1	0.998919968242647	NA	NA	11
GCPA011B1	GCPA023B1	0.999009063261983	NA	NA	11
GCPA016B1	GCPA023B1	0.999133169314315	NA	NA	11
GCPA016B1	GCPA024B1	0.998885649771169	NA	NA	11
GCPA019	GCPA031B1	0.999124951106768	NA	NA	11
GCPA011B1	GCPA031B1	0.99893739299035	NA	NA	11
GCPA022B1	GCPA031B1	0.999043250625688	NA	NA	11
GCPA024B1	GCPA031B1	0.999124957901138	NA	NA	11
GCPA019	GCPA032B1	0.99904440832849	NA	NA	11
GCPA011B1	GCPA032B1	0.999081412191781	NA	NA	11
GCPA024B1	GCPA032B1	0.998709718854486	NA	NA	11
GCPA006B1	GERMLINA2	0.999072043807057	NA	NA	11
GCPA008B1	GERMLINA2	0.998962635879566	NA	NA	11
GCPA011B1	GERMLINA2	0.998683149646208	NA	NA	11
GCPA016B1	GERMLINA2	0.999129673876531	NA	NA	11
GCPA023B1	GERMLINA2	0.999031526957554	NA	NA	11
GCPA032B1	GCPA044B1	0.99909936756386	NA	NA	11
GERMLINA2	GCPA044B1	0.998964924342826	NA	NA	11
GCPA006B1	GCPA046B1	0.999140186131109	NA	NA	11
GCPA024B1	GCPA046B1	0.999065209913193	NA	NA	11
GCPA019	GCPA049B1	0.999009381723625	NA	NA	11
GCPA022B1	GCPA049B1	0.998806868463033	NA	NA	11
GCPA024B1	GCPA049B1	0.999083212496641	NA	NA	11
GCPA032B1	GCPA049B1	0.999113169867971	NA	NA	11
GERMLINA2	GCPA049B1	0.999096675367009	NA	NA	11
GCPA002S1	GCPA050S1	0.999073537614218	NA	NA	11
GCPA011B1	GCPA050S1	0.999094385667639	NA	NA	11
GCPA016B1	GCPA050S1	0.999145760273963	NA	NA	11
GCPA044B1	GCPA050S1	0.999120820201921	NA	NA	11
GCPA049B1	GCPA050S1	0.999047806179496	NA	NA	11
GCPA002S1	GCPA051B1	0.999073651249494	NA	NA	11
GCPA006B1	GCPA051B1	0.998634990822552	NA	NA	11
GCPA008B1	GCPA051B1	0.999118756582476	NA	NA	11
GCPA011B1	GCPA051B1	0.999064937247161	NA	NA	11
GCPA023B1	GCPA051B1	0.999120167055441	NA	NA	11
GCPA049B1	GCPA051B1	0.999135576299218	NA	NA	11
GCPA008B1	GCPA052B1	0.99891380154549	NA	NA	11
GCPA016B1	GCPA052B1	0.999008629974038	NA	NA	11
GCPA023B1	GCPA052B1	0.998671008378555	NA	NA	11
GCPA044B1	GCPA052B1	0.999134535878914	NA	NA	11
GCPA019	GCPA053S1	0.999127502911714	NA	NA	11
GCPA008B1	GCPA053S1	0.999074749523742	NA	NA	11
GCPA052B1	GCPA053S1	0.998852511678374	NA	NA	11
GCPA005B1	GCPA054B1	0.999147460135237	NA	NA	11
GCPA011B1	GCPA054B1	0.998800008430555	NA	NA	11
GCPA044B1	GCPA054B1	0.999124990619092	NA	NA	11
GCPA046B1	GCPA054B1	0.998977510884367	NA	NA	11
GCPA049B1	GCPA054B1	0.999151978291131	NA	NA	11
GCPA008B1	GCPA055B1	0.99905400762746	NA	NA	11
GCPA032B1	GCPA055B1	0.999131344097713	NA	NA	11
GERMLINA2	GCPA055B1	0.998957261920951	NA	NA	11
GCPA049B1	GCPA055B1	0.998632368852401	NA	NA	11
GCPA019	GCPA057S1	0.998941300074119	NA	NA	11
GCPA006B1	GCPA057S1	0.999146958641136	NA	NA	11
GCPA008B1	GCPA057S1	0.998839410399678	NA	NA	11
GCPA011B1	GCPA057S1	0.999129297147467	NA	NA	11
GCPA016B1	GCPA057S1	0.998964850159479	NA	NA	11
GCPA021B2	GCPA057S1	0.999111832010923	NA	NA	11
GCPA032B1	GCPA057S1	0.999127283705135	NA	NA	11
GCPA046B1	GCPA057S1	0.998965216079751	NA	NA	11
GCPA002S1	GCPA058S1	0.999039262663313	NA	NA	11
GCPA008B1	GCPA058S1	0.999152985459884	NA	NA	11
GCPA011B1	GCPA058S1	0.999106291463163	NA	NA	11
GCPA024B1	GCPA058S1	0.999145858528843	NA	NA	11
GCPA052B1	GCPA058S1	0.999137531480757	NA	NA	11
GCPA054B1	GCPA058S1	0.999128784862652	NA	NA	11
GCPA055B1	GCPA058S1	0.999072270411534	NA	NA	11
GCPA002S1	GCPA059S1	0.998836143892686	NA	NA	11
GCPA006B1	GCPA059S1	0.999115372263826	NA	NA	11
GCPA011B1	GCPA059S1	0.998970497253461	NA	NA	11
GCPA022B1	GCPA059S1	0.999091893786143	NA	NA	11
GCPA024B1	GCPA059S1	0.998986161979206	NA	NA	11
GCPA032B1	GCPA059S1	0.999089521259049	NA	NA	11
GCPA046B1	GCPA059S1	0.998964892399399	NA	NA	11
GCPA051B1	GCPA059S1	0.998954513217562	NA	NA	11
GCPA055B1	GCPA059S1	0.999152125888864	NA	NA	11
GCPA019	GCPA060S1	0.998911240548668	NA	NA	11
GCPA006B1	GCPA060S1	0.999074269493522	NA	NA	11
GCPA052B1	GCPA060S1	0.999077398354135	NA	NA	11
GCPA057S1	GCPA060S1	0.9991289717077	NA	NA	11
GCPA011B1	GCPA061S1	0.999152855524722	NA	NA	11
GCPA021B2	GCPA061S1	0.999140943620333	NA	NA	11
GERMLINA2	GCPA061S1	0.999151113837134	NA	NA	11
GCPA049B1	GCPA061S1	0.999102840205779	NA	NA	11
GCPA053S1	GCPA061S1	0.999085787573079	NA	NA	11
GCPA057S1	GCPA061S1	0.999038915913446	NA	NA	11
GCPA058S1	GCPA061S1	0.99875821902096	NA	NA	11
GCPA060S1	GCPA061S1	0.998929734785117	NA	NA	11
GCPA019	GCPA065S1	0.998631407711922	NA	NA	11
GCPA008B1	GCPA065S1	0.999119525875516	NA	NA	11
GCPA046B1	GCPA065S1	0.999046955159121	NA	NA	11
GCPA052B1	GCPA065S1	0.999133777466603	NA	NA	11
GCPA058S1	GCPA065S1	0.999076353658989	NA	NA	11
GCPA061S1	GCPA065S1	0.999062886793546	NA	NA	11
GCPA023B1	GCPA066S1	0.999086406382077	NA	NA	11
GCPA006B1	GERMLINB1	0.999015545927298	NA	NA	11
GCPA011B1	GERMLINB1	0.998948849294632	NA	NA	11
GCPA050S1	GERMLINB1	0.999127230779751	NA	NA	11
GCPA052B1	GERMLINB1	0.998927060737461	NA	NA	11
GCPA059S1	GERMLINB1	0.999063006702048	NA	NA	11
GCPA005B1	GERMLINB2	0.998974213891572	NA	NA	11
GCPA008B1	GERMLINB2	0.999090902080565	NA	NA	11
GCPA023B1	GERMLINB2	0.999121159289723	NA	NA	11
GCPA046B1	GERMLINB2	0.999146776300343	NA	NA	11
GCPA050S1	GERMLINB2	0.999148662792825	NA	NA	11
GCPA052B1	GERMLINB2	0.999125038626539	NA	NA	11
GCPA053S1	GERMLINB2	0.998929879021672	NA	NA	11
GCPA054B1	GERMLINB2	0.999113665535559	NA	NA	11
GCPA055B1	GERMLINB2	0.999130229400554	NA	NA	11
GCPA057S1	GERMLINB2	0.99879038407077	NA	NA	11
GCPA059S1	GERMLINB2	0.999141321897536	NA	NA	11
GCPA060S1	GERMLINB2	0.999139183127345	NA	NA	11
GCPA061S1	GERMLINB2	0.999152681532561	NA	NA	11
GCPA002S1	GERMLINC1	0.999150155319499	NA	NA	11
GCPA006B1	GERMLINC1	0.999131665640285	NA	NA	11
GCPA016B1	GERMLINC1	0.999034032332417	NA	NA	11
GCPA059S1	GERMLINC1	0.999090179430498	NA	NA	11
GCPA023B1	GERMLINC2	0.999049263472132	NA	NA	11
GCPA050S1	GERMLINC2	0.998953030336064	NA	NA	11
GCPA052B1	GERMLINC2	0.999125564153567	NA	NA	11
GERMLINB2	GERMLINC2	0.998662820686337	NA	NA	11
GCPA005B1	GERMLIND1	0.999131076418408	NA	NA	11
GCPA011B1	GERMLIND1	0.998902107946551	NA	NA	11
GCPA022B1	GERMLIND1	0.999152287395891	NA	NA	11
GCPA024B1	GERMLIND1	0.998953784674076	NA	NA	11
GCPA052B1	GERMLIND1	0.999146312990313	NA	NA	11
GCPA057S1	GERMLIND1	0.999104306712169	NA	NA	11
GCPA058S1	GERMLIND1	0.998799359712021	NA	NA	11
GCPA059S1	GERMLIND1	0.999031022799596	NA	NA	11
GCPA060S1	GERMLIND1	0.998984224771794	NA	NA	11
GCPA019	GERMLIND2	0.99914781285834	NA	NA	11
GCPA021B2	GERMLIND2	0.998945523134381	NA	NA	11
GCPA023B1	GERMLIND2	0.999144723391794	NA	NA	11
GCPA051B1	GERMLIND2	0.999135880415829	NA	NA	11
GCPA053S1	GERMLIND2	0.999100737837609	NA	NA	11
GCPA055B1	GERMLIND2	0.998705586971847	NA	NA	11
GCPA057S1	GERMLIND2	0.999041381033712	NA	NA	11
GCPA019	GPCA013B1	0.999095369070856	NA	NA	11
GCPA006B1	GPCA013B1	0.999037219441983	NA	NA	11
GCPA008B1	GPCA013B1	0.999131258834892	NA	NA	11
GCPA032B1	GPCA013B1	0.999081200356301	NA	NA	11
GERMLINA2	GPCA013B1	0.999011462349013	NA	NA	11
GCPA060S1	GPCA013B1	0.998807875837241	NA	NA	11
GERMLINC1	GPCA013B1	0.999065412065567	NA	NA	11
GCPA005B1	GPCA030B1	0.999076763666688	NA	NA	11
GCPA023B1	GPCA030B1	0.999012223906875	NA	NA	11
GCPA031B1	GPCA030B1	0.999119984702991	NA	NA	11
GCPA046B1	GPCA030B1	0.99910349177559	NA	NA	11
GCPA049B1	GPCA030B1	0.999026049564493	NA	NA	11
GCPA051B1	GPCA030B1	0.99913415199327	NA	NA	11
GCPA052B1	GPCA030B1	0.99913559047477	NA	NA	11
GCPA060S1	GPCA030B1	0.999039519482964	NA	NA	11
GERMLINC1	GPCA030B1	0.999075854752206	NA	NA	11
GERMLIND2	GPCA030B1	0.998782195298074	NA	NA	11
GCPA002S1	GERMLINA1	0.999135214987292	NA	NA	11
GCPA005B1	GERMLINA1	0.999112292998113	NA	NA	11
GCPA006B1	GERMLINA1	0.999137674998238	NA	NA	11
GCPA011B1	GERMLINA1	0.999137845913628	NA	NA	11
GCPA023B1	GERMLINA1	0.999081460288875	NA	NA	11
GCPA024B1	GERMLINA1	0.998715487825146	NA	NA	11
GCPA049B1	GERMLINA1	0.999059134829896	NA	NA	11
GCPA057S1	GERMLINA1	0.99912110901303	NA	NA	11
GCPA059S1	GERMLINA1	0.999148753663294	NA	NA	11
GCPA060S1	GERMLINA1	0.999075493192561	NA	NA	11
GERMLINB1	GERMLINA1	0.999137075421597	NA	NA	11
GERMLINB2	GERMLINA1	0.999110542314351	NA	NA	11
GERMLINC1	GERMLINA1	0.99911135917732	NA	NA	11
GPCA013B1	GERMLINA1	0.999135162531246	NA	NA	11
